# Supplementary material for: Nanopore sequencing reveals a diversity of microorganisms in ticks from Ethiopia
Source: Parasitol Res. 2025 Jun 30;124(7):73. doi: 10.1007/s00436-025-08520-1 (PMC12209015; doi:10.1007/s00436-025-08520-1)
Supplement: Supplementary file 1 — Supplementary file1 (XLSX 16 KB) [file 436_2025_8520_MOESM1_ESM.xlsx]

## Sheet: Disclaimer
Supplementary file for “Nanopore Sequencing Reveals a Diversity of Microorganisms in Ticks from Ethiopia”
Parasitology Research
Chadd EF, Ergunay K, Kumsa B, Bourke BP, Broomfield BS, Long LS, Linton YM
corresponding author e-mail: electra.f.chadd@gmail.com
This supplementary file is curated for publication in Parasitology Reseach as supporting information for collection data used in this article. This supplementary data is not edited by Parasitology Research.

## Sheet: Sheet1
Supplementary File X: reference genomes used in mapping of sequences obtained through metagenome analysis via nanopore sequencing.
GenBank Accession	Species
LN794217	Rickettsia monacensis strain IrR/Munich
NC010927	Rickettsia monacensis plasmid Prm
AP019563	Rickettsia asiatica Maytaro1284
AP019564	Rickettsia asiatica Maytaro1284 plasmid pRA1
CP010969	Rickettsia raoultii strain Khabarovsk
CP010972	Rickettsia raoultii strain Khabarovsk plasmid pRra3
CP098324	Rickettsia raoultii strain BIME
CP060138	Rickettsia tillamookensis strain Tillamook 23
CP047359	Rickettsia japonica strain LA16/2015
AP017579	Rickettsia japonica strain OHH-1
AP011533	Rickettsia japonica strain YH
CP003341	Rickettsia parkeri strain Portsmouth
CP003340	Rickettsia montanensis strain OSU 85-930
CP003338	Rickettsia australis strain Cutlack
CP003334	Rickettsia amblyommatis strain GAT-30V
CP003311	Rickettsia rickettsii strain Hlp#2
CP003308	Rickettsia philipii strain 364D
CP002912	Rickettsia heilongjiangensis 054
CP002428	Rickettsia slovaca 13-B
CP001612	Rickettsia africae ESF-5
CP001227	Rickettsia peacockii strain Rustic
CP000847	Rickettsia akari strain Hartford
CP000409	Rickettsia canadensis strain McKiel
CP000087	Rickettsia bellii RML369-C
CP000053	Rickettsia felis URRWXCal2
CM001467	Rickettsia helvetica C9P9
CP113531	Rickettsia tamurae subsp. buchneri isolate PalLab
CP014865	Rickettsia prowazekii strain Naples-1
AE017197	Rickettsia typhi strain Wilmington
AE006914	Rickettsia conorii strain Malish 7
KR611317	Rickettsia endosymbiont of Ixodes pacificus strain Humboldt plasmid pREIP
CM000771	Rickettsia endosymbiont of Ixodes scapularis plasmid pREIS1
CP084573	Rickettsia endosymbiont of Culicoides impunctatus isolate RiCimp
CP084572	Rickettsia endosymbiont of Cimex lectularius isolate RiClec
CP000915	Francisella tularensis subsp. mediasiatica FSC147, complete genome
CP003048	Francisella tularensis subsp. tularensis TIGB03 chromosome, complete genome
CP007148	Francisella tularensis subsp. holarctica PHIT-FT049, complete genome
CP009682	Francisella tularensis subsp. novicida strain AZ06-7470, complete genome
CP010287	Francisella tularensis subsp. tularensis strain Scherm genome
CP012037	Francisella tularensis subsp. tularensis strain WY96, complete genome
CP013022	Francisella persica ATCC VR-331, complete genome
CP021490	Francisella tularensis subsp. novicida strain TCH2015 chromosome, complete genome
CP022377	Francisella opportunistica strain PA05-1188 chromosome, complete genome
JF290386	Francisella endosymbiont of Hyalomma truncatum strain FGO130306-A 23S ribosomal RNA gene, partial sequence
NC_016933.2	Francisella tularensis subsp. tularensis TIGB03, complete sequence
NC_017463	Francisella tularensis subsp. holarctica OSU18, complete sequence
NZ_CP012505	Francisella persica ATCC VR-331 strain FSC845 chromosome, complete genome
NZ_CP013022	Francisella persica ATCC VR-331 chromosome, complete genome
NZ_CP022375	Francisella opportunistica strain 14-2155 chromosome, complete genome
AP019759	Coxiella burnetii VS42 DNA, complete genome
CP011126	Coxiella-like endosymbiont strain CRt, complete genome
CP014563	Coxiella burnetii str. Schperling chromosome
CP018150	Coxiella burnetii 'MSU Goat Q177' chromosome, complete genome
CP040059	Coxiella burnetii strain RSA439 chromosome, complete genome
CP084737	Coxiella-like endosymbiont strain 580 chromosome, complete genome
OU015521	Coxiella endosymbiont of Dermacentor marginatus isolate CLEDm genome assembly, chromosome: 1
CP000030	Anaplasma marginale str. St. Maries, complete genome
CP006617	Anaplasma phagocytophilum str. JM, complete genome
CP006846	Anaplasma marginale str. Gypsy Plains genome
CP006847	Anaplasma marginale str. Dawn genome
CP015376	Anaplasma phagocytophilum str. Norway variant2 chromosome, complete genome
CP015994	Anaplasma ovis str. Haibei chromosome, complete genome
CP046391	Anaplasma platys strain S3 chromosome
CP000107	Ehrlichia canis str. Jake, complete genome
CP025749	Ehrlichia canis strain YZ-1 chromosome, complete genome
CP063044	Ehrlichia ruminantium strain Um Banein chromosome
AP024401	Borrelia sp. HM DNA, complete genome
LN871598	Babesia microti strain RI chromosome III, complete genome
MK962314	Babesia sp. Dunhuang mitochondrion, complete genome
NC_009902	Babesia bovis T2Bo mitochondrion, complete genome
CP011855	Spiroplasma atrichopogonis strain GNAT3597, complete genome
NZ_CP002082	Spiroplasma mirum ATCC 29335 chromosome, complete genome
NZ_CP127039	Spiroplasma ixodetis Y32 chromosome, complete genome
OZ034999	Spiroplasma endosymbiont of Amphimallon solstitiale isolate 54757 genome assembly, chromosome: 1
NC_005337	Bovine papular stomatitis virus, complete genome
