# Supplementary material for: Nanopore sequencing reveals a diversity of microorganisms in ticks from Ethiopia
Source: Parasitol Res. 2025 Jun 30;124(7):73. doi: 10.1007/s00436-025-08520-1 (PMC12209015; doi:10.1007/s00436-025-08520-1)
Supplement: Supplementary file 2 — Supplementary file2 (XLSX 23 KB) [file 436_2025_8520_MOESM2_ESM.xlsx]

## Sheet: Disclaimer
Supplementary file for “Nanopore Sequencing Reveals a Diversity of Microorganisms in Ticks from Ethiopia”
Parasitology Research
Chadd EF, Ergunay K, Kumsa B, Bourke BP, Broomfield BS, Long LS, Linton YM
corresponding author e-mail: electra.f.chadd@gmail.com
This supplementary file is curated for publication in Parasitology Reseach as supporting information for collection data used in this article. This supplementary data is not edited by Parasitology Research.

## Sheet: Reads by Tick
Barcode No.	Tick species	Pool size/sex	Mapped Reads	Microorganism
9	A. cohaerens	5 ♂	64	Coxiella-like endosymbionts
10	A. gemma	5 ♂	5	Coxiella-like endosymbionts
			3	Spotted fever Rickettsia
11	A. lepidum	5 ♂	5	Coxiella-like endosymbionts
			297	Rickettsia africae
13	Hae. aciculifer	5 ♂	36	Coxiella-like endosymbionts
			163	Borrelia sp.
			5	Spotted fever Rickettsia
14	Hy. dromedari	5 ♂	34	Opportunistic Francisella
15	Hy. impeltatum	5♂	4	Ehrlichia canis
			3	Spotted fever Rickettsia
16	Hy. rufipes	5 ♂	1239	Opportunistic Francisella
			769	F. tularensis subsp. novicida
			2611	Spotted fever Rickettsia
17	Hy. truncatum	5 ♂	155	Opportunistic Francisella
			8	F. tularensis subsp. novicida
18	R. annulatus	5 ♂	363	Coxiella-like endosymbionts
			8	Coxiella burnetii strain
19	R. bergeoni	5 ♂	838	Coxiella-like endosymbionts
			393	Spotted fever Rickettsia
20	R. decoloratus	5 ♂	428	Coxiella-like endosymbionts
21	R. evertsi	5 ♂	31	Borrelia sp.
22	R. lunulatus	5 ♂	50	Coxiella-like endosymbionts
			95	Spotted fever Rickettsia
23	R. praetextatus	5 ♂	142	Coxiella-like endosymbionts
			22	Spotted fever Rickettsia
24	R. pravus	5 ♂	2	Spotted fever Rickettsia
25	R. pulchellus	5 ♂	653	Coxiella-like endosymbionts
26	R. sanguineus	5 ♂	22	Coxiella-like endosymbionts
			3	Francisella persica VR-331
28	Hae. leachi	2 ♀	672	Coxiella-like endosymbionts
			3	Spotted fever Rickettsia
29	Hy.impeltatum	2♀	3	Ehrlichia canis Jake
			279	Opportunistic Francisella
			21	F. tularensis subsp. novicida
30	R. decoloratus	5♀	115	Coxiella-like endosymbionts
35	A. gemma	5♂	2	Coxiella-like endosymbionts
37	Hy. excavatum	5♂	5	Opportunistic Francisella
38	Hy. rufipes	5♂	5	Opportunistic Francisella
39	Hy. truncatum	5♂	4	Opportunistic Francisella
40	Hae. aciculifer	5♂	6	Coxiella-like endosymbionts
41	R. annulatus	5♂	282	Coxiella-like endosymbionts
43	R. decoloratus	5♂	5	Coxiella-like endosymbionts
			19	Spiroplasma ixodetis
			8	Spiroplasma endosymbiont
45	R. lunnulatus	5♂	23	Coxiella-like endosymbionts
			459	Spotted fever Rickettsia
46	R. praetextatus	5♂	23	Coxiella-like endosymbionts
			62	Spotted fever Rickettsia
48	R. pulchellus	5♂	919	Coxiella-like endosymbiont
49	A. cohaerens	5♀	511	Coxiella-like endosymbionts
			15	Spotted fever Rickettsia
50	A. cohaerens	5♀	4	Ehrlichia ruminantium
			6	Coxiella-like endosymbionts
51	A. lepidum	5♀	3	Coxiella-like endosymbionts
53	A. variegatum	5♀	92	Coxiella-like endosymbionts
54	Hae. aciculifer	1♀	372	Coxiella-like endosymbionts
			76	Spotted fever Rickettsia
4NMRC	Hy. rufipes	1♂	112	Spotted fever Rickettsia
			67	Opportunistic Francisella
			3	F. tularensis subsp. novicida
5NMRC	Hy. rufipes	1♂	47	Opportunistic Francisella
			3	F. tularensis subsp. novicida
			29	Spotted fever Rickettsia
99NMRC	A. variegatum	1♂	137	Coxiella-like endosymbionts
			80	Rickettsia africae
3	Rhipicephalus evertsi	P4 ♀	2	Coxiella burnetii
			2	Coxiella-like endosymbionts
4	Rhipicephalus evertsi	P4 ♀	43	Coxiella-like endosymbionts
5	Rhipicephalus evertsi	P4 ♀	20	Coxiella-like endosymbionts
6	Rhipicephalus evertsi	P4 ♀	38	Coxiella-like endosymbionts
7	Rhipicephalus evertsi	P4 ♀	59	Coxiella-like endosymbionts
8	Rhipicephalus evertsi	P4 ♀	94	Coxiella-like endosymbionts
41	Rhipicephalus decoloratus	P5 ♀	178	Coxiella-like endosymbionts
			34	Spiroplasma endosymbiont
42	Rhipicephalus_pravus	P5 ♂	2	Coxiella-like endosymbionts
43	Rhipicephalus_pravus	P5 ♀	8	Coxiella-like endosymbionts
44	Rhipicephalus decoloratus	P5 ♀	47	Spiroplasma endosymbiont
45	Rhipicephalus praetextatus	P5 ♂	51	Coxiella-like endosymbionts
46	Rhipicephalus praetextatus	P2 ♀	91	Coxiella-like endosymbionts
47	Rhipicephalus decoloratus	P1 ♂	2	Coxiella-like endosymbionts
48	Rhipicephalus decoloratus	P5 ♀	7	Coxiella-like endosymbionts
			71	Spiroplasma endosymbiont
50	Hyalomma truncatum	P3 ♀	29	Opportunistic Francisella
51	Hyalomma truncatum	P3 ♂	19	Opportunistic Francisella
52	Hyalomma rufipes		52	Coxiella-like endosymbionts
			27	Spotted fever Rickettsia
			22	Opportunistic Francisella
53	Hyalomma rufipes	P1 ♀	61	Spotted fever Rickettsia
			97	Opportunistic Francisella
			4	F. tularensis subsp. novicida
57	Hyalomma truncatum	P4 ♀	38	Opportunistic Francisella
58	Hyalomma truncatum	P3 ♀	163	Opportunistic Francisella
			10	Spiroplasma atrichopogonis
59	Hyalomma truncatum	P3 ♂	3	Opportunistic Francisella
61	Amblyomma variegatum	P3 ♀	229	Coxiella-like endosymbionts
			51	Rickettsia africae
62	Amblyomma variegatum	P4 ♀	21	Coxiella-like endosymbionts
64	Amblyomma variegatum	P4 ♀	581	Coxiella-like endosymbionts
			1210	Rickettsia africae
65	Rhipicephalus evertsi	P1	779	Coxiella-like endosymbionts
67	Hyalomma truncatum	P2 ♀	2	Opportunistic Francisella
69	Amblyomma variegatum	P4 ♀	13	Coxiella-like endosymbionts
70	Amblyomma variegatum	P4 ♀	4	Coxiella-like endosymbionts
71	Amblyomma variegatum	P3 ♀	126	Coxiella-like endosymbionts
72	Amblyomma variegatum	P4 ♀	12	Rickettsia africae
74	Amblyomma variegatum	P4 ♀	238	Coxiella-like endosymbionts
			7	Rickettsia africae
75	Amblyomma variegatum	P4 ♀	598	Coxiella-like endosymbionts
			7	Rickettsia africae
76	Amblyomma variegatum	P3 ♀	203	Coxiella-like endosymbionts
			414	Rickettsia africae
77	Rhipicephalus evertsi	P1 ♀	2	Opportunistic Francisella
78	Amblyomma variegatum	P4 ♀	65	Coxiella-like endosymbionts
			4	Rickettsia africae
			3	Opportunistic Francisella
79	Amblyomma variegatum	P3 ♂	68	Coxiella-like endosymbionts
			13	Rickettsia africae
80	Amblyomma variegatum	P1 ♂	2	Spotted fever Rickettsia
81	Hyalomma rufipes	P4 ♀	2	Spotted fever Rickettsia
			64	Opportunistic Francisella
			5	F. tularensis subsp. novicida
83	Hyalomma rufipes	P4 ♂	8	Spotted fever Rickettsia
84	Hyalomma rufipes	P2 ♀	2	Rickettsia africae
			17	Opportunistic Francisella
85	Hyalomma rufipes	P3 ♂	41	Spotted fever Rickettsia
			142	Opportunistic Francisella
			65	Spiroplasma atrichopogonis
86	Hyalomma rufipes	P1 ♂	72	Spotted fever Rickettsia
87	Hyalomma rufipes	P4 ♂	74	Spotted fever Rickettsia
			48	Opportunistic Francisella
			25	F. tularensis subsp. novicida
89	Rhipicephalus evertsi	P4 ♀	20	Coxiella-like endosymbionts
90	Rhipicephalus evertsi	P4 ♀	17	Coxiella-like endosymbionts
91	Rhipicephalus evertsi	P4 ♀	3	Coxiella-like endosymbionts
92	Rhipicephalus evertsi	P4 ♀	9	Coxiella-like endosymbionts
93	Hyalomma rufipes	P2 ♂	3	Coxiella-like endosymbionts
			42	Spotted fever Rickettsia
			58	Opportunistic Francisella
95		P1 ♂	2	Coxiella-like endosymbionts
			113	Spotted fever Rickettsia
79	Hy. dromedarii	P5 ♂	???	Coxiella-like endosymbionts
80	Hy. dromedarii	P5 ♀	???	Coxiella-like endosymbionts
			5	Ehrlichia canis
82	A. variegatum	P5 ♀	127	Spotted fever Rickettsia
83	R. praetextatus	P1 ♂	10	Coxiella-like endosymbionts
			133	Rickettsia africae
			2	Opportunistic Francisella
			2	Bovine papular stomatitis virus
84	R. praetextatus	P1 ♀	25	Coxiella-like endosymbionts
			30	Spotted fever Rickettsia
85	R. annulatus	P3 ♂	3443	Opportunistic Francisella
86	R. annulatus	P5 ♀	277	Opportunistic Francisella
87	R. annulatus	P5 ♀	812	Coxiella-like endosymbionts
			5	Bovine papular stomatitis virus
88	Hy. truncatum	P5 ♂	5	Coxiella-like endosymbionts
			994	Opportunistic Francisella
89	Hy. truncatum	P5 ♀	6913	Opportunistic Francisella
90	A. variegatum	P5 ♂	1267	Coxiella sp.
			407	Rickettsia africae
91	A. variegatum	P5 ♀	11	Spotted fever Rickettsia
92	A. cohaerens	P5 ♂	121	Coxiella-like endosymbionts
			214	Rickettsia africae
93	A. cohaerens	P5 ♀	177	Coxiella-like endosymbionts
			3	Ehrlichia ruminantium
94	R. decoloratus	P5 ♂	28	Coxiella-like endosymbionts
95	R. decoloratus	P5 ♀	679	Coxiella-like endosymbionts
96	A. variegatum	P5 ♂	3	Coxiella-like endosymbionts
			13	Rickettsia africae
1	A. variegatum	P5 ♀	9	Coxiella-like endosymbionts
			22	Spotted fever Rickettsia
2	Hy. truncatum	P5 ♂	85	Opportunistic Francisella
3	Hy. truncatum	P5 ♀	269	Opportunistic Francisella
1	Hae. leachi	2♀	10	Coxiella-like endosymbionts
			2	Opportunistic Francisella
2	Hy. impeltatum	5♀	2266	Opportunistic Francisella
3	Hy. rufipes	5♀	5	Spotted fever Rickettsia
			12	Babesia sp.
4	R. lunnulatus	5♀	136	Spotted fever Rickettsia
5	Hy. rufipes	2♀	103	Rickettsia africae
			639	Opportunistic Francisella
7	R. bergeoni	5♀	727	Coxiella-like endosymbionts
			3	Rickettsia africae
8	R. decoloratus	5♀	177	Coxiella-like endosymbionts
9	R. evertsi	3♀	984	Coxiella-like endosymbionts
10	R. praetextatus	5♀	8	Coxiella-like endosymbionts
			3	Spotted fever Rickettsia
11	R. evertsi	2♀	378	Coxiella-like endosymbionts
			3	Spotted fever Rickettsia
12	R. pulchellus	5♀	372	Coxiella-like endosymbionts
13	R. pulchellus	2♀	117	Coxiella-like endosymbionts
14	R. decoloratus	6♀	4	Coxiella-like endosymbionts
15	Hy. rufipes	5♀	48	Spotted fever Rickettsia
			44	Opportunistic Francisella
16	A. cohaerens	5♀	2	Spotted fever Rickettsia
17	R. praetextatus	1♀	2	Rickettsia africae
18	A. gemma	5♀	29	Coxiella-like endosymbionts
			3128	Rickettsia africae
19	A. variegatum	5♀	14	Coxiella-like endosymbionts
			384	Rickettsia africae
20	R. evertsi	3♀	467	Coxiella-like endosymbionts
			2	Rickettsia africae
			112	Ehrlichia canis
22	A. cohaerens	1♀	5	Coxiella-like endosymbionts
			94	Rickettsia africae
23	A. variegatum	1♀	31	Coxiella-like endosymbionts
			5	Rickettsia africae
